# Supplementary material for: Sex-linked markers in the North American green frog (Rana clamitans) developed using DArTseq provide early insight into sex chromosome evolution
Source: BMC Genomics. 2016 Oct 28;17:844. doi: 10.1186/s12864-016-3209-x (PMC5084323; doi:10.1186/s12864-016-3209-x)
Supplement: Additional file 1: Table S1. — Specimen data including Yale Peabody Museum tag numbers for adult specimens used in this study. (XLSX 14 kb) [file 12864_2016_3209_MOESM1_ESM.xlsx]

## Sheet: Sheet1
Table S1. R. clamitans specimens used
YalePeabodyMuseum_Tag	Pond	Sex	Stage	Clutch	MRL_Tag
HERA.015023	Septic7	Male	Adult	NA	NA
HERA.015024	Septic7	Male	Adult	NA	NA
HERA.015025	Septic7	Male	Adult	NA	NA
HERA.015026	Septic7	Male	Adult	NA	NA
HERA.015029	Septic7	Male	Adult	NA	NA
HERA.015034	Septic7	Male	Adult	NA	NA
HERA.015035	Septic7	Male	Adult	NA	NA
HERA.015037	Septic7	Female	Adult	NA	NA
HERA.015038	Septic4	Male	Adult	NA	NA
HERA.015039	Septic4	Male	Adult	NA	NA
HERA.015040	Septic4	Male	Adult	NA	NA
HERA.015041	Septic4	Male	Adult	NA	NA
HERA.015042	Septic4	Male	Adult	NA	NA
HERA.015043	Septic4	Female	Adult	NA	NA
HERA.015044	Septic4	Male	Adult	NA	NA
HERA.015045	Septic4	Female	Adult	NA	NA
HERA.015046	Septic4	Female	Adult	NA	NA
HERA.015047	Septic4	Female	Adult	NA	NA
HERA.015048	Septic4	Male	Adult	NA	NA
HERA.015049	Septic4	Male	Adult	NA	NA
HERA.015071	Forest3	Male	Adult	NA	NA
HERA.015072	Forest3	Male	Adult	NA	NA
HERA.015074	Forest3	Male	Adult	NA	NA
HERA.015075	Forest3	Male	Adult	NA	NA
HERA.015076	Forest3	Male	Adult	NA	NA
HERA.015077	Forest3	Male	Adult	NA	NA
HERA.015082	Forest3	Female	Adult	NA	NA
HERA.015083	Forest3	Female	Adult	NA	NA
HERA.015084	Forest3	Female	Adult	NA	NA
HERA.015085	Forest3	Female	Adult	NA	NA
NA	Sewer3	Female	Adult	NA	MRL939
NA	Sewer3	Female	Adult	NA	MRL940
NA	Sewer3	Female	Adult	NA	MRL941
NA	Sewer3	Male	Adult	NA	MRL942
NA	Sewer3	Male	Adult	NA	MRL943
HERA.015142	Sewer3	Male	Adult	NA	NA
HERA.015143	Sewer3	Male	Adult	NA	NA
HERA.015144	Sewer3	Female	Adult	NA	NA
HERA.015145	Sewer3	Female	Adult	NA	NA
HERA.015086	WNHL	Male	Adult	NA	NA
HERA.015087	WNHL	Male	Adult	NA	NA
HERA.015088	WNHL	Male	Adult	NA	NA
HERA.015089	WNHL	Male	Adult	NA	NA
HERA.015091	WNHL	Male	Adult	NA	NA
HERA.015092	WNHL	Male	Adult	NA	NA
HERA.015093	WNHL	Male	Adult	NA	NA
HERA.015094	WNHL	Male	Adult	NA	NA
HERA.015098	WNHL	Male	Adult	NA	NA
HERA.015100	WNHL	Female	Adult	NA	NA
HERA.015101	WNHL	Female	Adult	NA	NA
HERA.015102	WNHL	Female	Adult	NA	NA
HERA.015103	WNHL	Female	Adult	NA	NA
HERA.015030	YP10	Male	Adult	NA	NA
HERA.015148	YP10	Male	Adult	NA	NA
HERA.015149	YP10	Male	Adult	NA	NA
HERA.015150	YP10	Male	Adult	NA	NA
HERA.015151	YP10	Male	Adult	NA	NA
HERA.015152	YP10	Male	Adult	NA	NA
HERA.015153	YP10	Female	Adult	NA	NA
HERA.015154	YP10	Male	Adult	NA	NA
HERA.015155	YP10	Female	Adult	NA	NA
HERA.015156	YP10	Female	Adult	NA	NA
HERA.015050	Forest6	Female	Adult	NA	NA
HERA.015051	Forest6	Female	Adult	NA	NA
HERA.015052	Forest6	Male	Adult	NA	NA
HERA.015053	Forest6	Male	Adult	NA	NA
HERA.015054	Forest6	Male	Adult	NA	NA
HERA.015057	Forest6	Male	Adult	NA	NA
HERA.015058	Forest6	Male	Adult	NA	NA
HERA.015059	Forest6	Female	Adult	NA	NA
HERA.015060	Forest6	Male	Adult	NA	NA
HERA.015061	Forest6	Male	Adult	NA	NA
HERA.015062	Forest6	Male	Adult	NA	NA
HERA.015063	Forest6	Male	Adult	NA	NA
HERA.015064	Forest6	Male	Adult	NA	NA
HERA.015066	Forest6	Male	Adult	NA	NA
HERA.015068	Forest6	Female	Adult	NA	NA
NA	Septic7	Female	Tadpole	Clutch 03 July B, Tank 10	MRL803
NA	Septic7	Female	Tadpole	Clutch 03 July B, Tank 10	MRL795
NA	Septic7	Female	Tadpole	Clutch 03 July B, Tank 10	MRL799
NA	Septic7	Male	Tadpole	Clutch 03 July B, Tank 10	MRL793
NA	Septic7	Male	Tadpole	Clutch 03 July B, Tank 10	MRL797
NA	Forest5	Female	Tadpole	Clutch 06 July B, Tank 13	MRL921
NA	Forest5	Female	Tadpole	Clutch 06 July B, Tank 13	MRL923
NA	Forest5	Male	Tadpole	Clutch 06 July B, Tank 13	MRL0917
NA	Forest5	Male	Tadpole	Clutch 06 July B, Tank 13	MRL911
NA	Forest5	Male	Tadpole	Clutch 06 July B, Tank 13	MRL913
NA	Forest5	Female	Tadpole	Clutch 10 July C, Tank 22	MRL775
NA	Forest5	Male	Tadpole	Clutch 10 July C, Tank 22	MRL779
NA	Forest5	Male	Tadpole	Clutch 10 July C, Tank 22	MRL783
NA	Forest6	Female	Tadpole	Clutch 20 June, Tank 30	MRL813
NA	Forest6	Female	Tadpole	Clutch 20 June, Tank 30	MRL819
NA	Forest6	Male	Tadpole	Clutch 20 June, Tank 30	MRL809
NA	Forest6	Male	Tadpole	Clutch 20 June, Tank 30	MRL815
NA	Forest6	Female	Tadpole	Clutch 22 June, Tank 28	MRL827
NA	Forest6	Female	Tadpole	Clutch 22 June, Tank 28	MRL829
NA	Forest6	Male	Tadpole	Clutch 22 June, Tank 28	MRL835
NA	Forest6	Male	Tadpole	Clutch 22 June, Tank 28	MRL841
NA	Forest6	Female	Tadpole	Clutch 25 June, Tank 23	MRL875
NA	Forest6	Female	Tadpole	Clutch 25 June, Tank 23	MRL879
NA	Forest6	Male	Tadpole	Clutch 25 June, Tank 23	MRL873
NA	Forest6	Male	Tadpole	Clutch 25 June, Tank 23	MRL885
