# Supplementary material for: Sex-linked markers in the North American green frog (Rana clamitans) developed using DArTseq provide early insight into sex chromosome evolution
Source: BMC Genomics. 2016 Oct 28;17:844. doi: 10.1186/s12864-016-3209-x (PMC5084323; doi:10.1186/s12864-016-3209-x)
Supplement: Additional file 3: Table S2. — BLAST results for sex-linked markers including locus name, allele, homology, and e-value. (XLSX 11 kb) [file 12864_2016_3209_MOESM3_ESM.xlsx]

## Sheet: Sheet1
Table S2. Sex-linked loci with NCBI BLAST results related to sex with E-values 1.5 or below
Locus	Allele	Homology (E-Value)
RaclCT002	REF	doublesex- and mab-3 related transcription factor 1, Dmrt1 - Cyprinodon variegatus (0.31), Rana nigromaculata (1.2), Rana rugosa (1.2)
RaclCT002	SNP	doublesex- and mab-3 related transcription factor 1, Dmrt1 - Rana nigromaculata (0.005), Rana rugosa (0.005), Rana chensinensis (1.2)
RaclCT006	SNP	BAC clone CH251-392J1 from Chromsome X - Pan troglodytes (0.82) and clone RP1-68D15 on Chromosome X - Homo sapiens (0.82)
RaclCT013	SNP	BAC clone CH261-165J4 on Chromosome Z - Gallus gallus (0.21)
